# Supplementary material for: In Situ Observation of Micro-Patterned Elastomeric Surfaces: The Formation of the Area of Real Contact and the Influence on Its Friction and Deformation Behaviour
Source: Materials (Basel). 2023 Sep 29;16(19):6489. doi: 10.3390/ma16196489 (PMC10573622; doi:10.3390/ma16196489)
Supplement: Supplementary file 1 [file materials-16-06489-s001.zip]

Archive with 8 entries (8 files):
- S1a_video.avi
- S1b_video.avi
- S2a_video.avi
- S2b_video.avi
- S3a_video.avi
- S3b_video.avi
- S4a_video.avi
- S4b_video.avi
